# Supplementary material for: Drug monomers from Salvia miltiorrhiza Bge. promoting tight junction protein expression for therapeutic effects on lung cancer
Source: Sci Rep. 2023 Dec 21;13:22928. doi: 10.1038/s41598-023-50163-8 (PMC10739844; doi:10.1038/s41598-023-50163-8)
Supplement: Supplementary file 3 — Supplementary Table S1. [file 41598_2023_50163_MOESM3_ESM.xlsx]

## Sheet: sheet1
Gene ID	Type	log2 (CPT / control)	Qvalue (CPT / control)
hsa-let-7a-2-3p	miRNA	-2.33239	2.1886e-07
hsa-let-7a-5p	miRNA	0.899921	1.34898e-05
hsa-let-7c-3p	miRNA	-3.39949	0.00260908
hsa-let-7e-3p	miRNA	-2.12357	6.4465e-08
hsa-let-7f-5p	miRNA	0.823262	0.00136295
hsa-let-7g-5p	miRNA	0.631191	0.00552464
hsa-let-7i-5p	miRNA	0.803574	2.19815e-13
hsa-miR-1-3p	miRNA	7.5562	4.52521e-06
hsa-miR-100-3p	miRNA	-1.36775	3.60152e-06
hsa-miR-100-5p	miRNA	0.505167	1.01729e-05
hsa-miR-101-3p	miRNA	0.68135	0.00226698
hsa-miR-10395-3p	miRNA	5.77198	4.38811e-05
hsa-miR-103b	miRNA	-4.49824	0.000357979
hsa-miR-106b-5p	miRNA	0.901373	0.00136295
hsa-miR-10a-3p	miRNA	-1.14359	0.011371
hsa-miR-1180-3p	miRNA	-0.581737	0.0178752
hsa-miR-1180-5p	miRNA	-3.88041	0.0299206
hsa-miR-12136	miRNA	4.86885	4.04642e-30
hsa-miR-122-5p	miRNA	10.5281	1.98837e-13
hsa-miR-1246	miRNA	5.62682	2.00534e-65
hsa-miR-1247-3p	miRNA	-4.21861	2.77247e-09
hsa-miR-1247-5p	miRNA	-1.78769	3.78714e-13
hsa-miR-1248	miRNA	4.97894	0.0416567
hsa-miR-125a-3p	miRNA	-1.51055	0.0045729
hsa-miR-125b-1-3p	miRNA	-1.81931	0.0280936
hsa-miR-1268a	miRNA	-1.97946	2.45894e-06
hsa-miR-1275	miRNA	-3.73501	4.99562e-08
hsa-miR-128-1-5p	miRNA	-2.245	0.0352278
hsa-miR-1303	miRNA	-1.888	7.24008e-15
hsa-miR-1306-5p	miRNA	-1.4463	0.0195579
hsa-miR-1307-5p	miRNA	-3.1615	0.00166565
hsa-miR-130a-5p	miRNA	-1.88071	4.34771e-07
hsa-miR-130b-5p	miRNA	-1.59798	0.00869737
hsa-miR-139-3p	miRNA	2.58876	0.000253061
hsa-miR-139-5p	miRNA	3.74191	0.000129562
hsa-miR-141-3p	miRNA	2.20711	0.00599684
hsa-miR-141-5p	miRNA	2.3756	1.40007e-07
hsa-miR-142-5p	miRNA	4.22765	0.000228626
hsa-miR-144-3p	miRNA	4.25591	0.00579549
hsa-miR-146a-5p	miRNA	2.34708	0.00423211
hsa-miR-150-5p	miRNA	7.76281	6.93108e-11
hsa-miR-153-3p	miRNA	1.24566	0.00105989
hsa-miR-154-3p	miRNA	0.563244	0.0177413
hsa-miR-155-5p	miRNA	1.66492	0.0402533
hsa-miR-15a-3p	miRNA	-2.45821	0.000174438
hsa-miR-16-2-3p	miRNA	-2.46547	1.48942e-09
hsa-miR-16-5p	miRNA	0.456982	0.000139509
hsa-miR-181a-2-3p	miRNA	-1.7181	8.00924e-07
hsa-miR-181a-3p	miRNA	-1.16923	1.14818e-05
hsa-miR-181b-2-3p	miRNA	-2.43289	0.00597365
hsa-miR-1908-3p	miRNA	-3.48014	0.00209249
hsa-miR-1908-5p	miRNA	-2.46303	2.09848e-11
hsa-miR-190b-5p	miRNA	1.38832	0.000194741
hsa-miR-191-3p	miRNA	-3.11104	5.2705e-10
hsa-miR-191-5p	miRNA	0.337073	0.0494691
hsa-miR-1910-5p	miRNA	-1.17424	0.0271669
hsa-miR-193a-3p	miRNA	0.767346	0.00714102
hsa-miR-1973	miRNA	5.98092	2.80208e-05
hsa-miR-19a-3p	miRNA	0.955614	0.012922
hsa-miR-19b-3p	miRNA	0.684168	0.0195579
hsa-miR-202-5p	miRNA	3.60174	2.03651e-06
hsa-miR-204-5p	miRNA	2.96748	0.0183079
hsa-miR-206	miRNA	6.61109	0.000131724
hsa-miR-21-5p	miRNA	0.901601	1.98837e-13
hsa-miR-210-3p	miRNA	1.31652	3.66345e-05
hsa-miR-219a-1-3p	miRNA	-1.50109	0.0404811
hsa-miR-22-3p	miRNA	0.82948	6.67677e-18
hsa-miR-222-3p	miRNA	0.586652	0.0187017
hsa-miR-223-3p	miRNA	7.66503	2.82384e-06
hsa-miR-223-5p	miRNA	9.86088	4.75275e-07
hsa-miR-23a-3p	miRNA	0.560731	0.0299206
hsa-miR-23b-5p	miRNA	-0.863699	0.0210231
hsa-miR-25-5p	miRNA	-3.62481	7.82232e-25
hsa-miR-26a-1-3p	miRNA	-3.06741	3.10263e-12
hsa-miR-26a-2-3p	miRNA	-1.58991	5.29106e-05
hsa-miR-26a-5p	miRNA	0.476998	2.01052e-05
hsa-miR-26b-5p	miRNA	0.914335	0.0303077
hsa-miR-27a-5p	miRNA	-1.78094	3.50293e-23
hsa-miR-27b-5p	miRNA	-3.49412	5.38653e-78
hsa-miR-29b-1-5p	miRNA	-2.35729	0.0180732
hsa-miR-29b-3p	miRNA	0.945598	0.00854152
hsa-miR-30b-3p	miRNA	-1.27047	2.34236e-06
hsa-miR-30c-1-3p	miRNA	-1.83736	0.00314339
hsa-miR-30c-2-3p	miRNA	-1.18947	0.00013683
hsa-miR-30d-3p	miRNA	-0.818041	0.000562372
hsa-miR-31-5p	miRNA	0.411205	0.00631712
hsa-miR-3173-5p	miRNA	-1.32436	0.0101099
hsa-miR-3187-3p	miRNA	-0.739077	0.00918011
hsa-miR-32-5p	miRNA	0.525685	0.0493453
hsa-miR-328-3p	miRNA	-1.73749	0.00961548
hsa-miR-33b-5p	miRNA	-4.08262	1.5104e-06
hsa-miR-345-5p	miRNA	-0.746967	4.6237e-06
hsa-miR-34a-5p	miRNA	0.450223	1.66934e-05
hsa-miR-365a-5p	miRNA	-2.97787	0.000836393
hsa-miR-365b-5p	miRNA	-3.02812	0.000380392
hsa-miR-3677-3p	miRNA	-4.19791	0.0215616
hsa-miR-3677-5p	miRNA	-5.49039	0.00423211
hsa-miR-369-3p	miRNA	0.602298	0.000139509
hsa-miR-374b-3p	miRNA	-1.26891	0.000102169
hsa-miR-376b-3p	miRNA	0.629132	0.0112536
hsa-miR-378a-5p	miRNA	-0.679071	0.0303077
hsa-miR-3916	miRNA	4.28047	0.0491041
hsa-miR-3940-3p	miRNA	-2.01992	0.00162696
hsa-miR-410-5p	miRNA	-2.88786	0.0166607
hsa-miR-424-3p	miRNA	-0.934516	0.00394911
hsa-miR-4284	miRNA	3.84416	2.85012e-05
hsa-miR-4286	miRNA	-3.00823	0.0162825
hsa-miR-4429	miRNA	3.83059	0.025721
hsa-miR-4443	miRNA	2.54085	0.0122991
hsa-miR-4454	miRNA	3.16085	0.000173861
hsa-miR-4463	miRNA	5.14613	0.0152773
hsa-miR-4468	miRNA	6.19761	0.00131459
hsa-miR-4485-3p	miRNA	5.38871	1.72643e-30
hsa-miR-4488	miRNA	10.951	4.72836e-45
hsa-miR-4492	miRNA	7.31265	1.82918e-19
hsa-miR-450a-5p	miRNA	0.785549	0.00346908
hsa-miR-4516	miRNA	7.99432	1.64008e-40
hsa-miR-451a	miRNA	8.34646	7.97707e-12
hsa-miR-4521	miRNA	-2.54709	0.0404811
hsa-miR-4664-3p	miRNA	-1.70537	0.0123041
hsa-miR-4710	miRNA	-3.92977	0.0277399
hsa-miR-4717-3p	miRNA	-2.43339	0.00842024
hsa-miR-4732-3p	miRNA	7.81313	8.48326e-05
hsa-miR-490-5p	miRNA	3.7893	0.032979
hsa-miR-503-3p	miRNA	-3.48322	7.28502e-15
hsa-miR-532-3p	miRNA	-1.55588	0.0404811
hsa-miR-615-3p	miRNA	-1.3735	0.000124498
hsa-miR-615-5p	miRNA	-4.06918	0.000971945
hsa-miR-619-5p	miRNA	2.29491	0.00431426
hsa-miR-664a-3p	miRNA	0.838663	0.0241674
hsa-miR-671-3p	miRNA	-2.12976	7.66047e-06
hsa-miR-6821-5p	miRNA	4.74461	0.000461474
hsa-miR-877-5p	miRNA	-1.01158	0.0414948
hsa-miR-92a-1-5p	miRNA	-2.41397	8.13956e-10
hsa-miR-935	miRNA	-0.939671	0.0103379
hsa-miR-937-3p	miRNA	-1.51967	0.00519393
hsa-miR-940	miRNA	-1.31365	1.04229e-05
hsa-miR-942-3p	miRNA	-0.821328	0.00511792
hsa-miR-942-5p	miRNA	-0.881233	0.0239249
hsa-miR-95-3p	miRNA	1.40533	9.09684e-05
hsa-miR-99b-3p	miRNA	-0.637059	3.13872e-05
novel-hsa-miR100-5p	miRNA	7.43005	1.61076e-75
novel-hsa-miR104-5p	miRNA	6.01969	3.4072e-13
novel-hsa-miR110-3p	miRNA	5.65453	3.9475e-58
novel-hsa-miR115-5p	miRNA	1.22198	0.0404811
novel-hsa-miR116-5p	miRNA	1.76467	0.00611853
novel-hsa-miR121-5p	miRNA	5.38089	3.16303e-63
novel-hsa-miR131-3p	miRNA	-5.23301	0.00781249
novel-hsa-miR14-5p	miRNA	5.67669	1.12523e-42
novel-hsa-miR145-3p	miRNA	7.67415	1.01162e-48
novel-hsa-miR146-3p	miRNA	7.82939	1.79253e-32
novel-hsa-miR148-3p	miRNA	9.17453	1.28751e-27
novel-hsa-miR149-5p	miRNA	-1.09271	0.0108517
novel-hsa-miR162-3p	miRNA	7.13106	1.58145e-33
novel-hsa-miR181-3p	miRNA	5.68778	7.76234e-62
novel-hsa-miR184-3p	miRNA	8.58256	4.00063e-21
novel-hsa-miR189-5p	miRNA	2.57705	3.07351e-05
novel-hsa-miR200-3p	miRNA	-3.76366	0.0404811
novel-hsa-miR206-3p	miRNA	-2.28455	0.0410754
novel-hsa-miR215-3p	miRNA	5.52659	0.000692837
novel-hsa-miR229-3p	miRNA	8.42896	1.65102e-29
novel-hsa-miR235-3p	miRNA	6.06924	3.96717e-11
novel-hsa-miR239-5p	miRNA	5.60629	1.90526e-31
novel-hsa-miR243-5p	miRNA	5.43374	3.16945e-09
novel-hsa-miR245-5p	miRNA	2.57516	0.00655159
novel-hsa-miR247-5p	miRNA	10.2403	1.04917e-46
novel-hsa-miR255-5p	miRNA	5.84666	2.07952e-11
novel-hsa-miR260-5p	miRNA	4.73179	6.24755e-14
novel-hsa-miR264-3p	miRNA	4.06603	1.57149e-76
novel-hsa-miR274-3p	miRNA	5.30306	2.77247e-09
novel-hsa-miR283-5p	miRNA	8.7306	1.18823e-16
novel-hsa-miR286-3p	miRNA	8.89012	7.78364e-270
novel-hsa-miR293-5p	miRNA	6.6374	1.18823e-16
novel-hsa-miR294-3p	miRNA	7.11114	2.86456e-83
novel-hsa-miR299-5p	miRNA	2.64209	0.00271866
novel-hsa-miR30-3p	miRNA	5.66694	0.000849412
novel-hsa-miR300-3p	miRNA	-4.19036	0.00423211
novel-hsa-miR302-5p	miRNA	8.63603	3.08472e-65
novel-hsa-miR306-3p	miRNA	7.48109	2.03304e-19
novel-hsa-miR309-3p	miRNA	6.23702	3.00029e-06
novel-hsa-miR312-3p	miRNA	4.95575	0.00136295
novel-hsa-miR35-5p	miRNA	7.31658	2.99317e-35
novel-hsa-miR62-5p	miRNA	5.27337	0.00147407
novel-hsa-miR63-5p	miRNA	7.34111	7.43049e-21
novel-hsa-miR71-3p	miRNA	1.19875	0.0303077
novel-hsa-miR80-5p	miRNA	5.06482	6.12365e-21
novel-hsa-miR84-3p	miRNA	2.94069	6.12472e-07
