# Supplementary material for: Drug monomers from Salvia miltiorrhiza Bge. promoting tight junction protein expression for therapeutic effects on lung cancer
Source: Sci Rep. 2023 Dec 21;13:22928. doi: 10.1038/s41598-023-50163-8 (PMC10739844; doi:10.1038/s41598-023-50163-8)
Supplement: Supplementary file 4 — Supplementary Table S2. [file 41598_2023_50163_MOESM4_ESM.xlsx]

## Sheet: sheet1
Gene ID	Type	log2 (TanIIA / control)	Qvalue (TanIIA / control)
hsa-let-7a-2-3p	miRNA	-1.37823	0.0100567
hsa-let-7i-5p	miRNA	0.429859	0.00228162
hsa-miR-100-5p	miRNA	0.398754	0.0150364
hsa-miR-103b	miRNA	-4.16494	0.0166791
hsa-miR-10a-3p	miRNA	-1.48291	0.00121258
hsa-miR-12136	miRNA	1.27347	0.0261154
hsa-miR-1246	miRNA	1.25419	0.0487677
hsa-miR-1247-3p	miRNA	-1.56274	0.00228162
hsa-miR-1247-5p	miRNA	-1.50073	1.24494e-10
hsa-miR-1303	miRNA	-2.03259	1.19654e-16
hsa-miR-130a-5p	miRNA	-1.54007	5.50625e-06
hsa-miR-139-3p	miRNA	2.21174	9.78407e-07
hsa-miR-139-5p	miRNA	1.62049	6.56778e-08
hsa-miR-142-3p	miRNA	2.16293	1.72439e-06
hsa-miR-142-5p	miRNA	2.83599	1.80144e-07
hsa-miR-146a-5p	miRNA	0.994899	1.29944e-10
hsa-miR-149-5p	miRNA	-0.726962	0.0340494
hsa-miR-150-5p	miRNA	2.14798	0.0143065
hsa-miR-153-3p	miRNA	1.01407	0.0431583
hsa-miR-154-3p	miRNA	-1.18242	7.26714e-08
hsa-miR-155-5p	miRNA	3.95024	9.99075e-12
hsa-miR-15a-3p	miRNA	-1.84062	0.0154951
hsa-miR-15b-3p	miRNA	-1.08207	0.000115566
hsa-miR-16-2-3p	miRNA	-0.866944	0.0100567
hsa-miR-181a-5p	miRNA	0.946225	0.00231676
hsa-miR-181b-2-3p	miRNA	-3.10597	0.00188295
hsa-miR-188-5p	miRNA	-1.82894	0.00895762
hsa-miR-1908-3p	miRNA	-2.24283	0.0130094
hsa-miR-1908-5p	miRNA	-1.03876	0.0331163
hsa-miR-191-3p	miRNA	-1.14907	0.0159261
hsa-miR-200c-5p	miRNA	-1.93319	0.0387108
hsa-miR-21-5p	miRNA	0.462101	0.00276919
hsa-miR-2110	miRNA	1.00945	0.0040429
hsa-miR-212-3p	miRNA	0.672859	0.0262517
hsa-miR-22-3p	miRNA	0.518882	9.95087e-05
hsa-miR-25-5p	miRNA	-1.19751	0.00901394
hsa-miR-26a-1-3p	miRNA	-1.9799	4.12688e-07
hsa-miR-27a-5p	miRNA	0.74321	0.00454494
hsa-miR-27b-5p	miRNA	-1.10849	2.73923e-08
hsa-miR-3187-3p	miRNA	-1.70129	2.7549e-08
hsa-miR-320c	miRNA	0.74658	0.00627347
hsa-miR-331-3p	miRNA	-1.60754	0.0308584
hsa-miR-342-3p	miRNA	0.798224	0.0226872
hsa-miR-345-5p	miRNA	-1.25645	6.70696e-19
hsa-miR-34a-5p	miRNA	0.561679	3.69046e-05
hsa-miR-3677-5p	miRNA	-4.47465	0.0351275
hsa-miR-374b-3p	miRNA	-1.12775	2.7549e-08
hsa-miR-376a-3p	miRNA	-1.10632	5.49435e-08
hsa-miR-378f	miRNA	1.98179	0.0422216
hsa-miR-3916	miRNA	4.81541	0.0308584
hsa-miR-3929	miRNA	3.74081	3.91454e-07
hsa-miR-424-3p	miRNA	0.965463	0.00357368
hsa-miR-424-5p	miRNA	0.720697	0.00451562
hsa-miR-4429	miRNA	3.25104	0.0187031
hsa-miR-4443	miRNA	3.90032	6.65294e-09
hsa-miR-4485-3p	miRNA	2.89292	4.13417e-05
hsa-miR-449a	miRNA	0.589817	0.0262517
hsa-miR-450b-5p	miRNA	-1.70608	7.65004e-05
hsa-miR-4687-3p	miRNA	-4.21496	0.0226872
hsa-miR-4717-3p	miRNA	-3.35918	0.00172257
hsa-miR-561-3p	miRNA	-1.35361	0.00081803
hsa-miR-615-3p	miRNA	-1.27426	0.000699596
hsa-miR-615-5p	miRNA	-2.53964	0.00914964
hsa-miR-625-3p	miRNA	-1.17018	0.0331163
hsa-miR-671-3p	miRNA	-1.38839	0.00835536
hsa-miR-675-5p	miRNA	-1.71007	0.00914964
hsa-miR-769-5p	miRNA	-0.996609	0.000186089
hsa-miR-940	miRNA	-1.47631	0.000314478
hsa-miR-9985	miRNA	3.3608	0.0438808
hsa-miR-99b-3p	miRNA	-1.30599	1.02128e-08
novel-hsa-miR121-5p	miRNA	1.6299	0.00258926
novel-hsa-miR131-3p	miRNA	-4.93631	0.0196431
novel-hsa-miR197-5p	miRNA	2.38713	0.0019736
novel-hsa-miR260-5p	miRNA	2.04979	0.0343283
novel-hsa-miR264-3p	miRNA	1.56438	2.08291e-11
