# Supplementary material for: Drug monomers from Salvia miltiorrhiza Bge. promoting tight junction protein expression for therapeutic effects on lung cancer
Source: Sci Rep. 2023 Dec 21;13:22928. doi: 10.1038/s41598-023-50163-8 (PMC10739844; doi:10.1038/s41598-023-50163-8)
Supplement: Supplementary file 5 — Supplementary Table S3. [file 41598_2023_50163_MOESM5_ESM.xlsx]

## Sheet: sheet1
Gene ID	Type	log2 (CPT / control)	Qvalue (CPT / control)	log2 (TanIIA / control)	Qvalue (TanIIA / control)
hsa-let-7a-2-3p	miRNA	-2.33239	2.1886e-07	-1.37823	0.0100567
hsa-let-7i-5p	miRNA	0.803574	2.19815e-13	0.429859	0.00228162
hsa-miR-100-5p	miRNA	0.505167	1.01729e-05	0.398754	0.0150364
hsa-miR-103b	miRNA	-4.49824	0.000357979	-4.16494	0.0166791
hsa-miR-10a-3p	miRNA	-1.14359	0.011371	-1.48291	0.00121258
hsa-miR-12136	miRNA	4.86885	4.04642e-30	1.27347	0.0261154
hsa-miR-1246	miRNA	5.62682	2.00534e-65	1.25419	0.0487677
hsa-miR-1247-3p	miRNA	-4.21861	2.77247e-09	-1.56274	0.00228162
hsa-miR-1247-5p	miRNA	-1.78769	3.78714e-13	-1.50073	1.24494e-10
hsa-miR-1303	miRNA	-1.888	7.24008e-15	-2.03259	1.19654e-16
hsa-miR-130a-5p	miRNA	-1.88071	4.34771e-07	-1.54007	5.50625e-06
hsa-miR-139-3p	miRNA	2.58876	0.000253061	2.21174	9.78407e-07
hsa-miR-139-5p	miRNA	3.74191	0.000129562	1.62049	6.56778e-08
hsa-miR-142-5p	miRNA	4.22765	0.000228626	2.83599	1.80144e-07
hsa-miR-146a-5p	miRNA	2.34708	0.00423211	0.994899	1.29944e-10
hsa-miR-150-5p	miRNA	7.76281	6.93108e-11	2.14798	0.0143065
hsa-miR-153-3p	miRNA	1.24566	0.00105989	1.01407	0.0431583
hsa-miR-154-3p	miRNA	0.563244	0.0177413	-1.18242	7.26714e-08
hsa-miR-155-5p	miRNA	1.66492	0.0402533	3.95024	9.99075e-12
hsa-miR-15a-3p	miRNA	-2.45821	0.000174438	-1.84062	0.0154951
hsa-miR-16-2-3p	miRNA	-2.46547	1.48942e-09	-0.866944	0.0100567
hsa-miR-181b-2-3p	miRNA	-2.43289	0.00597365	-3.10597	0.00188295
hsa-miR-1908-3p	miRNA	-3.48014	0.00209249	-2.24283	0.0130094
hsa-miR-1908-5p	miRNA	-2.46303	2.09848e-11	-1.03876	0.0331163
hsa-miR-191-3p	miRNA	-3.11104	5.2705e-10	-1.14907	0.0159261
hsa-miR-21-5p	miRNA	0.901601	1.98837e-13	0.462101	0.00276919
hsa-miR-22-3p	miRNA	0.82948	6.67677e-18	0.518882	9.95087e-05
hsa-miR-25-5p	miRNA	-3.62481	7.82232e-25	-1.19751	0.00901394
hsa-miR-26a-1-3p	miRNA	-3.06741	3.10263e-12	-1.9799	4.12688e-07
hsa-miR-27a-5p	miRNA	-1.78094	3.50293e-23	0.74321	0.00454494
hsa-miR-27b-5p	miRNA	-3.49412	5.38653e-78	-1.10849	2.73923e-08
hsa-miR-3187-3p	miRNA	-0.739077	0.00918011	-1.70129	2.7549e-08
hsa-miR-345-5p	miRNA	-0.746967	4.6237e-06	-1.25645	6.70696e-19
hsa-miR-34a-5p	miRNA	0.450223	1.66934e-05	0.561679	3.69046e-05
hsa-miR-3677-5p	miRNA	-5.49039	0.00423211	-4.47465	0.0351275
hsa-miR-374b-3p	miRNA	-1.26891	0.000102169	-1.12775	2.7549e-08
hsa-miR-3916	miRNA	4.28047	0.0491041	4.81541	0.0308584
hsa-miR-424-3p	miRNA	-0.934516	0.00394911	0.965463	0.00357368
hsa-miR-4429	miRNA	3.83059	0.025721	3.25104	0.0187031
hsa-miR-4443	miRNA	2.54085	0.0122991	3.90032	6.65294e-09
hsa-miR-4485-3p	miRNA	5.38871	1.72643e-30	2.89292	4.13417e-05
hsa-miR-4717-3p	miRNA	-2.43339	0.00842024	-3.35918	0.00172257
hsa-miR-615-3p	miRNA	-1.3735	0.000124498	-1.27426	0.000699596
hsa-miR-615-5p	miRNA	-4.06918	0.000971945	-2.53964	0.00914964
hsa-miR-671-3p	miRNA	-2.12976	7.66047e-06	-1.38839	0.00835536
hsa-miR-940	miRNA	-1.31365	1.04229e-05	-1.47631	0.000314478
hsa-miR-99b-3p	miRNA	-0.637059	3.13872e-05	-1.30599	1.02128e-08
novel-hsa-miR121-5p	miRNA	5.38089	3.16303e-63	1.6299	0.00258926
novel-hsa-miR131-3p	miRNA	-5.23301	0.00781249	-4.93631	0.0196431
novel-hsa-miR260-5p	miRNA	4.73179	6.24755e-14	2.04979	0.0343283
novel-hsa-miR264-3p	miRNA	4.06603	1.57149e-76	1.56438	2.08291e-11
