# Supplementary material for: Drug monomers from Salvia miltiorrhiza Bge. promoting tight junction protein expression for therapeutic effects on lung cancer
Source: Sci Rep. 2023 Dec 21;13:22928. doi: 10.1038/s41598-023-50163-8 (PMC10739844; doi:10.1038/s41598-023-50163-8)
Supplement: Supplementary file 6 — Supplementary Table S4. [file 41598_2023_50163_MOESM6_ESM.xlsx]

## Sheet: Sheet1
GO_C Term ID	GO_C Term Desc	GO_C Term Level1	GO_C Term Level2	Term Candidate Gene Num	Total Candidate Gene Num	Term Gene Num	Total Gene Num	Rich Ratio	P value	Q value
GO:0005634	nucleus	cellular_component	cell	6587	17944	6636	18194	0.992616	3.94114e-09	7.03099e-06
GO:0005654	nucleoplasm	cellular_component	cell	3831	17944	3852	18194	0.994548	3.58711e-08	2.49067e-05
GO:0005737	cytoplasm	cellular_component	cell	6847	17944	6902	18194	0.992031	4.18835e-08	2.49067e-05
GO:0005829	cytosol	cellular_component	cell	5296	17944	5335	18194	0.99269	2.80165e-07	0.000124954
GO:0005856	cytoskeleton	cellular_component	cell	1383	17944	1387	18194	0.997116	2.03197e-05	0.00725007
GO:0005794	Golgi apparatus	cellular_component	cell	1375	17944	1380	18194	0.996377	9.57596e-05	0.0284725
GO:0005739	mitochondrion	cellular_component	cell	1596	17944	1604	18194	0.995012	0.000338313	0.0862215
GO:0005768	endosome	cellular_component	cell	698	17944	699	18194	0.998569	0.000579534	0.129236
GO:0005783	endoplasmic reticulum	cellular_component	cell	1576	17944	1585	18194	0.994322	0.00112666	0.200996
GO:0005789	endoplasmic reticulum membrane	cellular_component	cell	1043	17944	1047	18194	0.99618	0.00101583	0.200996
GO:0005764	lysosome	cellular_component	cell	426	17944	426	18194	1	0.00256808	0.381788
GO:0016607	nuclear speck	cellular_component	cell	429	17944	429	18194	1	0.0024612	0.381788
GO:0005759	mitochondrial matrix	cellular_component	cell	394	17944	394	18194	1	0.00403975	0.554377
GO:0005813	centrosome	cellular_component	cell	524	17944	525	18194	0.998095	0.00536831	0.684076
GO:0042995	cell projection	cellular_component	cell	1091	17944	1097	18194	0.994531	0.0058181	0.691966
GO:0000015	phosphopyruvate hydratase complex	cellular_component	cell	6	17944	6	18194	1	0.920325	1
GO:0000109	nucleotide-excision repair complex	cellular_component	cell	6	17944	6	18194	1	0.920325	1
GO:0000110	nucleotide-excision repair factor 1 complex	cellular_component	cell	3	17944	3	18194	1	0.959339	1
GO:0000111	nucleotide-excision repair factor 2 complex	cellular_component	cell	1	17944	1	18194	1	0.986259	1
GO:0000112	nucleotide-excision repair factor 3 complex	cellular_component	cell	1	17944	1	18194	1	0.986259	1
GO:0005515	protein binding	molecular_function	binding	10283	17087	10377	17305	0.990942	3.23277e-07	0.000699409
GO:0005524	ATP binding	molecular_function	binding	1542	17087	1544	17305	0.998705	3.17097e-07	0.000699409
GO:0000166	nucleotide binding	molecular_function	binding	1765	17087	1771	17305	0.996612	2.19999e-05	0.0190387
GO:0016740	transferase activity	molecular_function	catalytic activity	1786	17087	1792	17305	0.996652	1.7626e-05	0.0190387
GO:0046872	metal ion binding	molecular_function	binding	3776	17087	3800	17305	0.993684	1.84037e-05	0.0190387
GO:0016301	kinase activity	molecular_function	catalytic activity	744	17087	744	17305	1	6.49474e-05	0.0468379
GO:0004672	protein kinase activity	molecular_function	catalytic activity	544	17087	544	17305	1	0.000904779	0.559282
GO:0003700	DNA-binding transcription factor activity	molecular_function	transcription regulator activity	994	17087	997	17305	0.996991	0.00112737	0.609768
GO:0000978	RNA polymerase II proximal promoter sequence-specific DNA binding	molecular_function	binding	691	17087	692	17305	0.998555	0.00131814	0.633733
GO:0042802	identical protein binding	molecular_function	binding	1548	17087	1556	17305	0.994859	0.00179792	0.777959
GO:0000009	alpha-1,6-mannosyltransferase activity	molecular_function	catalytic activity	1	17087	1	17305	1	0.987402	1
GO:0000010	trans-hexaprenyltranstransferase activity	molecular_function	catalytic activity	2	17087	2	17305	1	0.974963	1
GO:0000014	single-stranded DNA endodeoxyribonuclease activity	molecular_function	catalytic activity	9	17087	9	17305	1	0.892147	1
GO:0000016	lactase activity	molecular_function	catalytic activity	1	17087	1	17305	1	0.987402	1
GO:0000026	alpha-1,2-mannosyltransferase activity	molecular_function	catalytic activity	3	17087	3	17305	1	0.962679	1
GO:0000030	mannosyltransferase activity	molecular_function	catalytic activity	20	17087	20	17305	1	0.775932	1
GO:0000033	alpha-1,3-mannosyltransferase activity	molecular_function	catalytic activity	4	17087	4	17305	1	0.95055	1
GO:0000035	acyl binding	molecular_function	binding	1	17087	2	17305	0.5	0.999842	1
GO:0000036	acyl carrier activity	molecular_function	binding	1	17087	1	17305	1	0.987402	1
GO:0000048	peptidyltransferase activity	molecular_function	catalytic activity	5	17087	5	17305	1	0.938573	1
GO:0000086	G2/M transition of mitotic cell cycle	biological_process	cellular process	385	40438	1190	101139	0.323529	1	1
GO:0000226	microtubule cytoskeleton organization	biological_process	cellular component organization or biogenesis	439	40438	1506	101139	0.291501	1	1
GO:0000380	alternative mRNA splicing, via spliceosome	biological_process	cellular process	42	40438	192	101139	0.21875	1	1
GO:0000381	regulation of alternative mRNA splicing, via spliceosome	biological_process	cellular process	212	40438	888	101139	0.238739	1	1
GO:0001519	peptide amidation	biological_process	cellular process	5	40438	74	101139	0.0675676	1	1
GO:0001578	microtubule bundle formation	biological_process	cellular component organization or biogenesis	95	40438	414	101139	0.229469	1	1
GO:0001764	neuron migration	biological_process	developmental process	345	40438	1216	101139	0.283717	1	1
GO:0006281	DNA repair	biological_process	response to stimulus	1009	40438	3026	101139	0.333443	1	1
GO:0006325	chromatin organization	biological_process	cellular component organization or biogenesis	925	40438	2727	101139	0.339201	1	1
GO:0006376	mRNA splice site selection	biological_process	cellular component organization or biogenesis	62	40438	385	101139	0.161039	1	1
GO:0006397	mRNA processing	biological_process	cellular process	854	40438	2680	101139	0.318657	1	1
GO:0006468	protein phosphorylation	biological_process	cellular process	1802	40438	5115	101139	0.352297	1	1
GO:0006887	exocytosis	biological_process	cellular process	350	40438	1130	101139	0.309735	1	1
GO:0006897	endocytosis	biological_process	localization	671	40438	2013	101139	0.333333	1	1
GO:0006900	vesicle budding from membrane	biological_process	cellular process	30	40438	186	101139	0.16129	1	1
GO:0006903	vesicle targeting	biological_process	cellular process	25	40438	143	101139	0.174825	1	1
GO:0006974	cellular response to DNA damage stimulus	biological_process	cellular process	1327	40438	3850	101139	0.344675	1	1
GO:0007010	cytoskeleton organization	biological_process	cellular component organization or biogenesis	516	40438	1723	101139	0.299478	1	1
GO:0007172	signal complex assembly	biological_process	biological regulation	25	40438	154	101139	0.162338	1	1
GO:0007258	JUN phosphorylation	biological_process	biological regulation	13	40438	89	101139	0.146067	1	1
