# Supplementary material for: Drug monomers from Salvia miltiorrhiza Bge. promoting tight junction protein expression for therapeutic effects on lung cancer
Source: Sci Rep. 2023 Dec 21;13:22928. doi: 10.1038/s41598-023-50163-8 (PMC10739844; doi:10.1038/s41598-023-50163-8)
Supplement: Supplementary file 7 — Supplementary Table S5. [file 41598_2023_50163_MOESM7_ESM.xlsx]

## Sheet: Sheet1
GO_C Term ID	GO_C Term Desc	GO_C Term Level1	GO_C Term Level2	Term Candidate Gene Num	Total Candidate Gene Num	Term Gene Num	Total Gene Num	Rich Ratio	P value	Q value
GO:0005737	cytoplasm	cellular_component	cell	6757	17534	6902	18194	0.978992	2.81186e-19	5.00792e-16
GO:0005829	cytosol	cellular_component	cell	5219	17534	5335	18194	0.978257	1.03866e-12	9.24931e-10
GO:0005654	nucleoplasm	cellular_component	cell	3766	17534	3852	18194	0.977674	2.62102e-08	1.55601e-05
GO:0005856	cytoskeleton	cellular_component	cell	1369	17534	1387	18194	0.987022	4.00724e-08	1.78422e-05
GO:0005634	nucleus	cellular_component	cell	6457	17534	6636	18194	0.973026	1.31482e-07	4.68341e-05
GO:0042995	cell projection	cellular_component	cell	1082	17534	1097	18194	0.986326	2.7655e-06	0.000820892
GO:0005794	Golgi apparatus	cellular_component	cell	1357	17534	1380	18194	0.983333	6.23477e-06	0.00155106
GO:0030054	cell junction	cellular_component	cell junction	923	17534	935	18194	0.987166	6.96714e-06	0.00155106
GO:0031410	cytoplasmic vesicle	cellular_component	cell	786	17534	795	18194	0.988679	9.01354e-06	0.00178368
GO:0005783	endoplasmic reticulum	cellular_component	cell	1554	17534	1585	18194	0.980442	4.09847e-05	0.00729938
GO:0098978	glutamatergic synapse	cellular_component	synapse	390	17534	392	18194	0.994898	5.64817e-05	0.0091449
GO:0005768	endosome	cellular_component	cell	690	17534	699	18194	0.987124	0.000114378	0.0169756
GO:0005874	microtubule	cellular_component	cell	364	17534	366	18194	0.994536	0.000132232	0.0181158
GO:0005789	endoplasmic reticulum membrane	cellular_component	cell	1029	17534	1047	18194	0.982808	0.000143495	0.0182546
GO:0005769	early endosome	cellular_component	cell	293	17534	294	18194	0.996599	0.000214435	0.0254606
GO:0005759	mitochondrial matrix	cellular_component	cell	391	17534	394	18194	0.992386	0.000285318	0.0317595
GO:0009986	cell surface	cellular_component	cell	675	17534	685	18194	0.985401	0.000450956	0.046833
GO:0030027	lamellipodium	cellular_component	cell	206	17534	206	18194	1	0.000473326	0.046833
GO:0005739	mitochondrion	cellular_component	cell	1568	17534	1604	18194	0.977556	0.000662229	0.0620752
GO:0005925	focal adhesion	cellular_component	cell junction	432	17534	437	18194	0.988558	0.00120808	0.102457
GO:0005515	protein binding	molecular_function	binding	10119	16711	10377	17305	0.975137	9.99128e-17	4.31024e-13
GO:0046872	metal ion binding	molecular_function	binding	3732	16711	3800	17305	0.982105	1.11321e-11	2.4012e-08
GO:0005524	ATP binding	molecular_function	binding	1528	16711	1544	17305	0.989637	4.36873e-10	6.28224e-07
GO:0016740	transferase activity	molecular_function	catalytic activity	1767	16711	1792	17305	0.986049	2.04375e-08	2.20419e-05
GO:0000166	nucleotide binding	molecular_function	binding	1743	16711	1771	17305	0.98419	5.34237e-07	0.000384116
GO:0016301	kinase activity	molecular_function	catalytic activity	739	16711	744	17305	0.99328	4.59008e-07	0.000384116
GO:0004672	protein kinase activity	molecular_function	catalytic activity	541	16711	544	17305	0.994485	6.30699e-06	0.00388691
GO:0000978	RNA polymerase II proximal promoter sequence-specific DNA binding	molecular_function	binding	686	16711	692	17305	0.991329	9.38508e-06	0.00463374
GO:0016787	hydrolase activity	molecular_function	catalytic activity	1604	16711	1632	17305	0.982843	9.66705e-06	0.00463374
GO:0000981	DNA-binding transcription factor activity, RNA polymerase II-specific	molecular_function	transcription regulator activity	910	16711	921	17305	0.988056	1.16754e-05	0.00503675
GO:0003700	DNA-binding transcription factor activity	molecular_function	transcription regulator activity	983	16711	997	17305	0.985958	4.28716e-05	0.0168135
GO:0001227	DNA-binding transcription repressor activity, RNA polymerase II-specific	molecular_function	transcription regulator activity	271	16711	271	17305	1	7.18075e-05	0.0258148
GO:0004674	protein serine/threonine kinase activity	molecular_function	catalytic activity	429	16711	432	17305	0.993056	0.000180902	0.0600317
GO:0001228	DNA-binding transcription activator activity, RNA polymerase II-specific	molecular_function	transcription regulator activity	465	16711	469	17305	0.991471	0.000275986	0.085043
GO:0003779	actin binding	molecular_function	binding	393	16711	396	17305	0.992424	0.000511498	0.146013
GO:0008134	transcription factor binding	molecular_function	binding	391	16711	394	17305	0.992386	0.000541541	0.146013
GO:0000976	transcription regulatory region sequence-specific DNA binding	molecular_function	binding	309	16711	311	17305	0.993569	0.00130657	0.331562
GO:0031625	ubiquitin protein ligase binding	molecular_function	binding	307	16711	309	17305	0.993528	0.00138618	0.332222
GO:0043565	sequence-specific DNA binding	molecular_function	binding	699	16711	710	17305	0.984507	0.00150512	0.341742
GO:0022857	transmembrane transporter activity	molecular_function	transporter activity	231	16711	232	17305	0.99569	0.0026792	0.577904
GO:0000122	negative regulation of transcription by RNA polymerase II	biological_process	biological regulation	906	16669	914	17286	0.991247	1.17172e-07	0.00147251
GO:0006355	regulation of transcription, DNA-templated	biological_process	biological regulation	1554	16669	1581	17286	0.982922	3.47101e-06	0.00963059
GO:0006468	protein phosphorylation	biological_process	cellular process	641	16669	646	17286	0.99226	3.8317e-06	0.00963059
GO:0016310	phosphorylation	biological_process	cellular process	702	16669	708	17286	0.991525	2.7207e-06	0.00963059
GO:0035556	intracellular signal transduction	biological_process	biological regulation	485	16669	487	17286	0.995893	3.03557e-06	0.00963059
GO:0055085	transmembrane transport	biological_process	localization	640	16669	646	17286	0.990712	1.64254e-05	0.0344029
GO:0045944	positive regulation of transcription by RNA polymerase II	biological_process	biological regulation	1219	16669	1240	17286	0.983065	3.83531e-05	0.0688547
GO:0006629	lipid metabolic process	biological_process	metabolic process	588	16669	594	17286	0.989899	7.09444e-05	0.111445
GO:0007275	multicellular organism development	biological_process	developmental process	1176	16669	1197	17286	0.982456	9.49303e-05	0.132554
GO:0006357	regulation of transcription by RNA polymerase II	biological_process	biological regulation	895	16669	909	17286	0.984598	0.000136363	0.137891
GO:0006974	cellular response to DNA damage stimulus	biological_process	cellular process	517	16669	522	17286	0.990421	0.000142642	0.137891
GO:0007411	axon guidance	biological_process	cellular component organization or biogenesis	243	16669	243	17286	1	0.000136977	0.137891
GO:0045892	negative regulation of transcription, DNA-templated	biological_process	biological regulation	614	16669	621	17286	0.988728	0.000117891	0.137891
GO:0045893	positive regulation of transcription, DNA-templated	biological_process	biological regulation	686	16669	695	17286	0.98705	0.000166343	0.149317
GO:0007399	nervous system development	biological_process	developmental process	551	16669	557	17286	0.989228	0.000195319	0.163638
GO:0030154	cell differentiation	biological_process	cellular process	1012	16669	1031	17286	0.981571	0.000600839	0.471921
GO:0016477	cell migration	biological_process	cellular process	255	16669	256	17286	0.996094	0.000900814	0.665913
GO:0000002	mitochondrial genome maintenance	biological_process	cellular component organization or biogenesis	14	16669	14	17286	1	0.601071	1
GO:0000003	reproduction	biological_process	reproduction	4	16669	4	17286	1	0.864678	1
GO:0000012	single strand break repair	biological_process	cellular process	9	16669	10	17286	0.9	0.952663	1
