# Supplementary material for: Drug monomers from Salvia miltiorrhiza Bge. promoting tight junction protein expression for therapeutic effects on lung cancer
Source: Sci Rep. 2023 Dec 21;13:22928. doi: 10.1038/s41598-023-50163-8 (PMC10739844; doi:10.1038/s41598-023-50163-8)
Supplement: Supplementary file 8 — Supplementary Table S6. [file 41598_2023_50163_MOESM8_ESM.xlsx]

## Sheet: Sheet1
KEGG Pathway Term ID	KEGG Pathway Term Desc	KEGG Pathway Term Level1	KEGG Pathway Term Level2	Term Candidate Gene Num	Total Candidate Gene Num	Term Gene Num	Total Gene Num	Rich Ratio	P value	Q value
4012	ErbB signaling pathway	Environmental Information Processing	Signal transduction	240	17588	893	42626	0.268757	1	1
4120	Ubiquitin mediated proteolysis	Genetic Information Processing	Folding, sorting and degradation	349	17588	1047	42626	0.333333	1	1
4261	Adrenergic signaling in cardiomyocytes	Organismal Systems	Circulatory system	394	17588	1210	42626	0.32562	1	1
4360	Axon guidance	Organismal Systems	Development and regeneration	526	17588	1570	42626	0.335032	1	1
4624	Toll and Imd signaling pathway	Organismal Systems	Immune system	104	17588	467	42626	0.222698	1	1
4713	Circadian entrainment	Organismal Systems	Environmental adaptation	248	17588	821	42626	0.302071	1	1
4720	Long-term potentiation	Organismal Systems	Nervous system	175	17588	576	42626	0.303819	1	1
4728	Dopaminergic synapse	Organismal Systems	Nervous system	310	17588	986	42626	0.314402	1	1
4745	Phototransduction - fly	Organismal Systems	Sensory system	77	17588	308	42626	0.25	1	1
4750	Inflammatory mediator regulation of TRP channels	Organismal Systems	Sensory system	255	17588	794	42626	0.321159	1	1
4911	Insulin secretion	Organismal Systems	Endocrine system	230	17588	797	42626	0.288582	1	1
4912	GnRH signaling pathway	Organismal Systems	Endocrine system	227	17588	761	42626	0.298292	1	1
5205	Proteoglycans in cancer	Human Diseases	Cancer: overview	515	17588	1540	42626	0.334416	1	1
4520	Adherens junction	Cellular Processes	Cellular community - eukaryotes	213	17588	674	42626	0.316024	1	1
4810	Regulation of actin cytoskeleton	Cellular Processes	Cell motility	556	17588	1592	42626	0.349246	1	1
4215	Apoptosis - multiple species	Cellular Processes	Cell growth and death	83	17588	299	42626	0.277592	1	1
4925	Aldosterone synthesis and secretion	Organismal Systems	Endocrine system	267	17588	810	42626	0.32963	1	1
5031	Amphetamine addiction	Human Diseases	Substance dependence	171	17588	548	42626	0.312044	1	1
5202	Transcriptional misregulation in cancer	Human Diseases	Cancer: overview	437	17588	1260	42626	0.346825	1	1
4921	Oxytocin signaling pathway	Organismal Systems	Endocrine system	387	17588	1124	42626	0.344306	0.999999	1
