# Supplementary material for: Drug monomers from Salvia miltiorrhiza Bge. promoting tight junction protein expression for therapeutic effects on lung cancer
Source: Sci Rep. 2023 Dec 21;13:22928. doi: 10.1038/s41598-023-50163-8 (PMC10739844; doi:10.1038/s41598-023-50163-8)
Supplement: Supplementary file 9 — Supplementary Table S7. [file 41598_2023_50163_MOESM9_ESM.xlsx]

## Sheet: Sheet1
KEGG Pathway Term ID	KEGG Pathway Term Desc	KEGG Pathway Term Level1	KEGG Pathway Term Level2	Term Candidate Gene Num	Total Candidate Gene Num	Term Gene Num	Total Gene Num	Rich Ratio	P value	Q value
4012	ErbB signaling pathway	Environmental Information Processing	Signal transduction	193	13892	893	42626	0.216125	1	1
4261	Adrenergic signaling in cardiomyocytes	Organismal Systems	Circulatory system	310	13892	1210	42626	0.256198	1	1
4624	Toll and Imd signaling pathway	Organismal Systems	Immune system	86	13892	467	42626	0.184154	1	1
4911	Insulin secretion	Organismal Systems	Endocrine system	187	13892	797	42626	0.23463	1	1
4713	Circadian entrainment	Organismal Systems	Environmental adaptation	202	13892	821	42626	0.246041	1	1
4745	Phototransduction - fly	Organismal Systems	Sensory system	61	13892	308	42626	0.198052	1	1
5205	Proteoglycans in cancer	Human Diseases	Cancer: overview	414	13892	1540	42626	0.268831	1	1
4728	Dopaminergic synapse	Organismal Systems	Nervous system	253	13892	986	42626	0.256592	0.999999	1
4912	GnRH signaling pathway	Organismal Systems	Endocrine system	189	13892	761	42626	0.248357	0.999999	1
4360	Axon guidance	Organismal Systems	Development and regeneration	431	13892	1570	42626	0.274522	0.999997	1
4215	Apoptosis - multiple species	Cellular Processes	Cell growth and death	63	13892	299	42626	0.210702	0.999996	1
4720	Long-term potentiation	Organismal Systems	Nervous system	141	13892	576	42626	0.244792	0.999992	1
4070	Phosphatidylinositol signaling system	Environmental Information Processing	Signal transduction	227	13892	873	42626	0.260023	0.999992	1
4520	Adherens junction	Cellular Processes	Cellular community - eukaryotes	171	13892	674	42626	0.253709	0.999984	1
4120	Ubiquitin mediated proteolysis	Genetic Information Processing	Folding, sorting and degradation	281	13892	1047	42626	0.268386	0.999981	1
4922	Glucagon signaling pathway	Organismal Systems	Endocrine system	215	13892	822	42626	0.261557	0.999978	1
3410	Base excision repair	Genetic Information Processing	Replication and repair	58	13892	267	42626	0.217228	0.999968	1
4750	Inflammatory mediator regulation of TRP channels	Organismal Systems	Sensory system	208	13892	794	42626	0.261965	0.999967	1
5168	Herpes simplex virus 1 infection	Human Diseases	Infectious disease: viral	862	13892	2938	42626	0.293397	0.999961	1
5131	Shigellosis	Human Diseases	Infectious disease: bacterial	451	13892	1599	42626	0.282051	0.999949	1
